# Supplementary material for: Real-time predictions of the 2018–2019 Ebola virus disease outbreak in the Democratic Republic of the Congo using Hawkes point process models
Source: Epidemics. Author manuscript; Available in PMC 2020 Jul 14. (PMC7358183; doi:10.1016/j.epidem.2019.100354)
Supplement: supplemental material [file NIHMS1603402-supplement-supplemental_material.csv]

Date	DRC_cases	cumcases
05/03/18	1	1
05/04/18		1
05/05/18	1	2
05/06/18		2
05/07/18		2
05/08/18		2
05/09/18		2
05/10/18		2
05/11/18		2
05/12/18		2
5/13/2018		2
5/14/2018		2
5/15/2018		2
5/16/2018		2
5/17/2018		2
5/18/2018		2
5/19/2018		2
5/20/2018		2
5/21/2018		2
5/22/2018	2	4
5/23/2018		4
5/24/2018		4
5/25/2018		4
5/26/2018		4
5/27/2018		4
5/28/2018		4
5/29/2018		4
5/30/2018		4
5/31/2018		4
06/01/18		4
06/02/18		4
06/03/18		4
06/04/18		4
06/05/18		4
06/06/18		4
06/07/18		4
06/08/18	2	6
06/09/18		6
06/10/18		6
06/11/18		6
06/12/18		6
6/13/2018		6
6/14/2018		6
6/15/2018		6
6/16/2018		6
6/17/2018		6
6/18/2018		6
6/19/2018		6
6/20/2018		6
6/21/2018		6
6/22/2018		6
6/23/2018		6
6/24/2018	1	7
6/25/2018		7
6/26/2018		7
6/27/2018		7
6/28/2018		7
6/29/2018	1	8
6/30/2018	1	9
07/01/18		9
07/02/18	1	10
07/03/18		10
07/04/18		10
07/05/18		10
07/06/18		10
07/07/18		10
07/08/18	1	11
07/09/18		11
07/10/18		11
07/11/18		11
07/12/18	1	12
7/13/2018		12
7/14/2018		12
7/15/2018		12
7/16/2018		12
7/17/2018		12
7/18/2018	3	15
7/19/2018		15
7/20/2018		15
7/21/2018		15
7/22/2018	1	16
7/23/2018	1	17
7/24/2018		17
7/25/2018	2	19
7/26/2018	2	21
7/27/2018	1	22
7/28/2018	1	23
7/29/2018	2	25
7/30/2018	4	29
7/31/2018	3	32
08/01/18	2	34
08/02/18	1	35
08/03/18	5	40
08/04/18	2	42
08/05/18	4	46
08/06/18	5	51
08/07/18	3	54
08/08/18	5	59
08/09/18	5	64
08/10/18	10	74
08/11/18	4	78
08/12/18	8	86
8/13/2018	5	91
8/14/2018	4	95
8/15/2018	2	97
8/16/2018	3	100
8/17/2018	2	102
8/18/2018	1	103
8/19/2018		103
8/20/2018	3	106
8/21/2018		106
8/22/2018	1	107
8/23/2018	2	109
8/24/2018		109
8/25/2018	2	111
8/26/2018	2	113
8/27/2018	2	115
8/28/2018	7	122
8/29/2018	1	123
8/30/2018		123
8/31/2018	2	125
09/01/18	1	126
09/02/18	2	128
09/03/18		128
09/04/18		128
09/05/18	1	129
09/06/18		129
09/07/18		129
09/08/18	3	132
09/09/18	2	134
09/10/18	2	136
09/11/18	1	137
09/12/18	1	138
9/13/2018	4	142
9/14/2018		142
9/15/2018	3	145
9/16/2018	2	147
9/17/2018	1	148
9/18/2018	2	150
9/19/2018	1	151
9/20/2018	4	155
9/21/2018		155
9/22/2018	3	158
9/23/2018	1	159
9/24/2018	8	167
9/25/2018	4	171
9/26/2018	3	174
9/27/2018	2	176
9/28/2018	1	177
9/29/2018	4	181
9/30/2018	6	187
10/01/18	3	190
10/02/18	2	192
10/03/18	4	196
10/04/18	4	200
10/05/18	6	206
10/06/18	2	208
10/07/18	4	212
10/08/18	2	214
10/09/18	2	216
10/10/18	6	222
10/11/18	3	225
10/12/18	4	229
10/13/2018	3	232
10/14/2018	6	238
10/15/2018	6	244
10/16/2018	7	251
10/17/2018	2	253
10/18/2018	5	258
10/19/2018	3	261
10/20/2018	6	267
10/21/2018	8	275
10/22/2018	3	278
10/23/2018	5	283
10/24/2018	2	285
10/25/2018	5	290
10/26/2018	4	294
10/27/2018	1	295
10/28/2018	8	303
10/29/2018	6	309
10/30/2018	5	314
10/31/2018	3	317
11/01/18	4	321
11/02/18	3	324
11/03/18	3	327
11/04/18	6	333
11/05/18	2	335
11/06/18	6	341
11/07/18	2	343
11/08/18	5	348
11/09/18	3	351
11/10/18	3	354
11/11/18	1	355
11/12/18	1	356
11/13/2018	10	366
11/14/2018	8	374
11/15/2018	11	385
11/16/2018	9	394
11/17/2018	3	397
11/18/2018	2	399
11/19/2018	5	404
11/20/2018	2	406
11/21/2018	2	408
11/22/2018	1	409
11/23/2018	7	416
11/24/2018	4	420
11/25/2018	2	422
11/26/2018	4	426
11/27/2018	7	433
11/28/2018	4	437
11/29/2018	7	444
11/30/2018	6	450
12/01/18	7	457
12/02/18	4	461
12/03/18	3	464
12/04/18	4	468
12/05/18	8	476
12/06/18	1	477
12/07/18	3	480
12/08/18	0	480
12/09/18	3	483
12/10/18	3	486
12/11/18	5	491
12/12/18	6	497
12/13/2018	4	501
12/14/2018	2	503
12/15/2018	2	505
12/16/2018	0	505
12/17/2018	2	507
12/18/2018	5	512
12/19/2018	4	516
12/20/2018	6	522
12/21/2018	5	527
12/22/2018	3	530
12/23/2018	3	533
12/24/2018	3	536
12/25/2018	3	539
12/26/2018	5	544
12/27/2018	4	548
12/28/2018	1	549
12/29/2018	2	551
12/30/2018	5	556
12/31/2018	1	557
01/01/19	5	562
01/02/19	9	571
01/03/19	1	572
01/04/19	3	575
01/05/19	4	579
01/06/19	6	585
01/07/19	9	594
01/08/19	7	601
01/09/19	7	608
01/10/19	3	611
01/11/19	5	616
01/12/19	6	622
1/13/2019	4	626
1/14/2019	12	638
1/15/2019	3	641
1/16/2019	3	644
1/17/2019	1	645
1/18/2019	5	650
1/19/2019	8	658
1/20/2019	3	661
1/21/2019	5	666
1/22/2019	7	673
1/23/2019	5	678
1/24/2019	11	689
1/25/2019	6	695
1/26/2019	7	702
1/27/2019	4	706
1/28/2019	2	708
1/29/2019	7	715
1/30/2019	1	716
1/31/2019	2	718
02/01/19	5	723
02/02/19	7	730
02/03/19	4	734
02/04/19	4	738
02/05/19	3	741
02/06/19	2	743
02/07/19	6	749
02/08/19	3	752
02/09/19	2	754
02/10/19	5	759
02/11/19	2	761
02/12/19	2	763
2/13/2019	4	767
2/14/2019	3	770
2/15/2019	3	773
2/16/2019	6	779
2/17/2019	3	782
2/18/2019	4	786
2/19/2019	4	790
2/20/2019	4	794
2/21/2019	2	796
2/22/2019	2	798
2/23/2019	5	803
2/24/2019	3	806
2/25/2019	7	813
2/26/2019	4	817
2/27/2019	4	821
2/28/2019	8	829
03/01/19	4	833
03/02/19	4	837
03/03/19	9	846
03/04/19	8	854
03/05/19	5	859
03/06/19	5	864
03/07/19	10	874
03/08/19	8	882
03/09/19	5	887
03/10/19	4	891
03/11/19	10	901
03/12/19	1	902
3/13/2019	8	910
3/14/2019	6	916
3/15/2019	4	920
3/16/2019	6	926
3/17/2019	18	944
3/18/2019	11	955
3/19/2019	12	967
3/20/2019	13	980
3/21/2019	19	999
3/22/2019	14	1013
3/23/2019	9	1022
3/24/2019	9	1031
3/25/2019	13	1044
3/26/2019	10	1054
3/27/2019	3	1057
3/28/2019	9	1066
3/29/2019	13	1079
3/30/2019	8	1087
3/31/2019	11	1098
04/01/19	14	1112
04/02/19	22	1134
04/03/19	17	1151
04/04/19	25	1176
04/05/19	24	1200
04/06/19	12	1212
04/07/19	19	1231
04/08/19	12	1243
04/09/19	10	1253
04/10/19	7	1260
04/11/19	8	1268
04/12/19	9	1277
4/13/2019	16	1293
4/14/2019	19	1312
4/15/2019	16	1328
4/16/2019	14	1342
4/17/2019	16	1358
4/18/2019	27	1385
4/19/2019	11	1396
4/20/2019	33	1429
4/21/2019	19	1448
4/22/2019	22	1470
4/23/2019	10	1480
4/24/2019	13	1493
4/25/2019	10	1503
4/26/2019	9	1512
4/27/2019	19	1531
4/28/2019	14	1545
4/29/2019	22	1567
4/30/2019	14	1581
05/01/19	18	1599
05/02/19	12	1611
05/03/19	17	1628
05/04/19	13	1641
05/05/19	26	1667
05/06/19	23	1690
05/07/19	18	1708
05/08/19	22	1730
05/09/19	10	1740
05/10/19	13	1753
05/11/19	11	1764
05/12/19	14	1778
5/13/2019	18	1796
5/14/2019	13	1809
5/15/2019	19	1828
5/16/2019	10	1838
5/17/2019	13	1851
5/18/2019	11	1862
5/19/2019	10	1872
5/20/2019	14	1886
5/21/2019	7	1893
5/22/2019	13	1906
5/23/2019	6	1912
5/24/2019	18	1930
5/25/2019	13	1943
5/26/2019	13	1956
5/27/2019	8	1964
5/28/2019	8	1972
5/29/2019	8	1980
5/30/2019	7	1987
5/31/2019	9	1996
06/01/19	6	2002
06/02/19	8	2010
06/03/19	14	2024
06/04/19	17	2041
06/05/19	12	2053
06/06/19	16	2069
06/07/19	13	2082
06/08/19	10	2092
06/09/19	7	2099
06/10/19	22	2121
06/11/19	9	2130
06/12/19	8	2138
6/13/2019	14	2152
6/14/2019	1	2153
6/15/2019	4	2157
6/16/2019	6	2163
